# Supplementary material for: Biodistribution and Biodegradation of an Osteoinductive Supramolecular Polymer Implant in a Rat Spinal Fusion Model
Source: J Funct Biomater. 2026 Feb 24;17(3):107. doi: 10.3390/jfb17030107 (PMC13027388; doi:10.3390/jfb17030107)
Supplement: Supplementary file 1 [file jfb-17-00107-s001.zip]

Archive with 1 entries (1 files):
- jfb-4091837-supplementary.pdf
